# Supplementary material for: Potential domino effect of the 2023 Kahramanmaraş earthquake on the centuries-long seismic quiescence of the Dead Sea fault: inferences from the North Anatolian fault
Source: Sci Rep. 2024 Jul 4;14:15440. doi: 10.1038/s41598-024-65906-4 (PMC11224342; doi:10.1038/s41598-024-65906-4)
Supplement: Supplementary file 1 — Supplementary Information 1. [file 41598_2024_65906_MOESM1_ESM.zip]

Archive with 1 entries (1 files):
- 41598_2024_65906_MOESM1_ESM/Altunel_et_al_2023_eq.kmz
